# Supplementary material for: A sensitive assay for dNTPs based on long synthetic oligonucleotides, EvaGreen dye and inhibitor-resistant high-fidelity DNA polymerase
Source: Nucleic Acids Res. 2020 Jun 23;48(15):e87. doi: 10.1093/nar/gkaa516 (PMC7470940; doi:10.1093/nar/gkaa516)
Supplement: gkaa516_Supplemental_Files [file gkaa516_supplemental_files.zip]

Archive with 2 entries (2 files):
- Step-by-step protocol.pdf
- Supplementary Tables and Figures.pdf
